# Supplementary material for: Intracellular ATP Concentration and Implication for Cellular Evolution
Source: Biology (Basel). 2021 Nov 12;10(11):1166. doi: 10.3390/biology10111166 (PMC8615055; doi:10.3390/biology10111166)
Supplement: Supplementary file 1 [file biology-10-01166-s001.zip]

Archive with 1 entries (1 files):
- biology-1392865-supplementary.pdf
